# Supplementary material for: Primary Ciliary Dyskinesia Patient-Specific hiPSC-Derived Airway Epithelium in Air-Liquid Interface Culture Recapitulates Disease Specific Phenotypes In Vitro
Source: Cells. 2023 May 24;12(11):1467. doi: 10.3390/cells12111467 (PMC10252476; doi:10.3390/cells12111467)
Supplement: Supplementary file 1 [file cells-12-01467-s001.zip]

Archive with 2 entries (2 files):
- cells-2389792-supplementary.pdf
- cells-2389792-supplementary.pptx
